# Supplementary material for: Survey of Physicians’ Perspectives and Knowledge about Diagnostic Tests for Bloodstream Infections
Source: PLoS One. 2015 Mar 26;10(3):e0121493. doi: 10.1371/journal.pone.0121493 (PMC4374856; doi:10.1371/journal.pone.0121493)
Supplement: S1 Datamap — This datamap demonstrates the values assigned to survey responses as recorded in the dataset. (XLSX) [file pone.0121493.s001.xlsx]

## Sheet: variable information
Variable Information
Variable	Label
responseid	responseid
respid	respid
ccode	ccode
guid	for V3 only
respondentstatus	respondentStatus
q1	Please select the region where you practice medicine.
q2_1	(Please indicate your current age)
q3_1	(Number of years you have practiced medicine since graduating medical school)
q4	Please indicate the type of degree you hold.
q4_5_other	Please indicate the type of degree you hold. - Other
q5_1	Pulmonary/Critical Care (Please select your medical specialty.)
q5_2	General Medicine/Hospitalist (Please select your medical specialty.)
q5_3	Surgery/Surgical Critical Care (Please select your medical specialty.)
q5_4	Infectious Disease/ ID Microbiology (Please select your medical specialty.)
q5_5	Hematology/Oncology (Please select your medical specialty.)
q5_6	Other (Specify) (Please select your medical specialty.)
q5_6_other	Please select your medical specialty. - Other
q5quota_1	PULMONARY/CRITICAL CARE OR SURGERY/SURGICAL CRITICAL CARE
q5quota_2	GENERAL MEDICINE/HOSPITLALISTS
q5quota_3	INFECTIOUS DISEASES /ID Micro
q6_1	Number of patients seen per month (How many adult hospital inpatients do you see per month?)
q7_1	% (What percent of your adult hospital inpatients have bloodstream infections?)
q8_1	Febrile neutropenic (In your expert opinion please rate the likelihood of each subgroup having a bloodstream infection.
q8_2	Critical care/Intensive care (Medical or Surgical) (In your expert opinion please rate the likelihood of each subgroup having a bloodstream infection.
q8_3	Trauma (In your expert opinion please rate the likelihood of each subgroup having a bloodstream infection.
q8_4	Indwelling devices (heart valves, pacemakers, tunneled catheters, grafts, etc.) (In your expert opinion please rate the likelihood of each subgroup having a bloodstream infection.
q8_5	Pneumonia (In your expert opinion please rate the likelihood of each subgroup having a bloodstream infection.
q8_6	Solid Organ Transplant (In your expert opinion please rate the likelihood of each subgroup having a bloodstream infection.
q8_7	Hemodialysis (In your expert opinion please rate the likelihood of each subgroup having a bloodstream infection.
q8_8	Older Adult (In your expert opinion please rate the likelihood of each subgroup having a bloodstream infection.
q8_9	Post-Surgical (In your expert opinion please rate the likelihood of each subgroup having a bloodstream infection.
q8_10	Other (specify) (In your expert opinion please rate the likelihood of each subgroup having a bloodstream infection.
q8_10_other	Other (specify) (In your expert opinion please rate the likelihood of each subgroup having a bloodstream infection. - Other
q9	.gh {width : 300px;}Frequency of ordering blood culture
q10_1	High Level of Suspicion (.gh {width : 300px;}Indicate percent of patients prescribed antibiotics empirically at the same time blood culture is requested.)
q10_2	Medium Level of Suspicion (.gh {width : 300px;}Indicate percent of patients prescribed antibiotics empirically at the same time blood culture is requested.)
q10_3	Low Level of Suspicion (.gh {width : 300px;}Indicate percent of patients prescribed antibiotics empirically at the same time blood culture is requested.)
gq11_4_other	For patients with suspected bloodstream infections (and when the blood culture result is not yet available) indicate the treatments you generally prescribe. - Other
q11_1	Broad spectrum antibiotics (.gh {width : 200px;}Course of antibiotic treatment )
q11_2	Narrow spectrum antibiotics (.gh {width : 200px;}Course of antibiotic treatment )
q11_3	No antibiotics until the receipt of blood culture result (.gh {width : 200px;}Course of antibiotic treatment )
q11_4	Other (specify) (.gh {width : 200px;}Course of antibiotic treatment )
q12_1	Ability to rule in an infection (Please rate certain performance characteristics of a routine blood culture.
q12_2	Ability to rule out an infection (Please rate certain performance characteristics of a routine blood culture.
q12_3	Turnaround time (Please rate certain performance characteristics of a routine blood culture.
q12_4	Cost (Please rate certain performance characteristics of a routine blood culture.
q13	.gh {width : 300px;}Turn Around Time of Rapid Test
q14_1	Any patients suspected of having bloodstream infection (If a rapid test to detect the pathogen(s) causing bloodstream infection were available, how often would you apply its medical use for the following populations?
q14_2	High risk patients (e.g., intensive care, febrile neutropenia, etc.) (If a rapid test to detect the pathogen(s) causing bloodstream infection were available, how often would you apply its medical use for the following populations?
q14_3	Blood culture-negative patients with moderate/high likelihood of bloodstream infection (If a rapid test to detect the pathogen(s) causing bloodstream infection were available, how often would you apply its medical use for the following populations?
q14_4	Other Group (Explain) (If a rapid test to detect the pathogen(s) causing bloodstream infection were available, how often would you apply its medical use for the following populations?
q14_4_other	Other Group (Explain) (If a rapid test to detect the pathogen(s) causing bloodstream infection were available, how often would you apply its medical use for the following populations? - Other
q15_1	Enterococcus faecalis (.gh {width : 500px;}For any of the following microorganisms, would a rapid identification result lead you to narrow the spectrum of your empiric antimicrobial coverage in the absence of susceptibility results?)
q15_2	Enterococcus faecium (.gh {width : 500px;}For any of the following microorganisms, would a rapid identification result lead you to narrow the spectrum of your empiric antimicrobial coverage in the absence of susceptibility results?)
q15_3	Staphylococcus aureus (.gh {width : 500px;}For any of the following microorganisms, would a rapid identification result lead you to narrow the spectrum of your empiric antimicrobial coverage in the absence of susceptibility results?)
q15_4	Staphylococcus epidermidis (.gh {width : 500px;}For any of the following microorganisms, would a rapid identification result lead you to narrow the spectrum of your empiric antimicrobial coverage in the absence of susceptibility results?)
q15_5	Streptococcus pneumoniae (.gh {width : 500px;}For any of the following microorganisms, would a rapid identification result lead you to narrow the spectrum of your empiric antimicrobial coverage in the absence of susceptibility results?)
q15_6	Streptococcus pyogenes (.gh {width : 500px;}For any of the following microorganisms, would a rapid identification result lead you to narrow the spectrum of your empiric antimicrobial coverage in the absence of susceptibility results?)
q15_7	Viridans group streptococci (.gh {width : 500px;}For any of the following microorganisms, would a rapid identification result lead you to narrow the spectrum of your empiric antimicrobial coverage in the absence of susceptibility results?)
q15_8	Candida albicans (.gh {width : 500px;}For any of the following microorganisms, would a rapid identification result lead you to narrow the spectrum of your empiric antimicrobial coverage in the absence of susceptibility results?)
q15_9	Escherichia coli (.gh {width : 500px;}For any of the following microorganisms, would a rapid identification result lead you to narrow the spectrum of your empiric antimicrobial coverage in the absence of susceptibility results?)
q15_10	Enterobacter cloacae (.gh {width : 500px;}For any of the following microorganisms, would a rapid identification result lead you to narrow the spectrum of your empiric antimicrobial coverage in the absence of susceptibility results?)
q15_11	Klebsiella pneumoniae (.gh {width : 500px;}For any of the following microorganisms, would a rapid identification result lead you to narrow the spectrum of your empiric antimicrobial coverage in the absence of susceptibility results?)
q15_12	Serratia marcesens (.gh {width : 500px;}For any of the following microorganisms, would a rapid identification result lead you to narrow the spectrum of your empiric antimicrobial coverage in the absence of susceptibility results?)
q15_13	Pseudomonas aeruginosa (.gh {width : 500px;}For any of the following microorganisms, would a rapid identification result lead you to narrow the spectrum of your empiric antimicrobial coverage in the absence of susceptibility results?)
q15_14	Acinetobacter baumanii (.gh {width : 500px;}For any of the following microorganisms, would a rapid identification result lead you to narrow the spectrum of your empiric antimicrobial coverage in the absence of susceptibility results?)
q15_15	Haemophilus influenzae (.gh {width : 500px;}For any of the following microorganisms, would a rapid identification result lead you to narrow the spectrum of your empiric antimicrobial coverage in the absence of susceptibility results?)
q15_16	Neisseria meningitidis (.gh {width : 500px;}For any of the following microorganisms, would a rapid identification result lead you to narrow the spectrum of your empiric antimicrobial coverage in the absence of susceptibility results?)
q16_1	Escherichia coli, highly susceptible (.gh {width : 500px;}Would a rapid result lead you to narrow or change the spectrum of antimicrobial coverage if any of the following is identified?)
q16_2	Enterococcus faecium, vancomycin resistant (.gh {width : 500px;}Would a rapid result lead you to narrow or change the spectrum of antimicrobial coverage if any of the following is identified?)
q16_3	Enterobacter cloacae, ESBL producer (.gh {width : 500px;}Would a rapid result lead you to narrow or change the spectrum of antimicrobial coverage if any of the following is identified?)
q16_4	Staphylococcus aureus, methicillin-resistant (.gh {width : 500px;}Would a rapid result lead you to narrow or change the spectrum of antimicrobial coverage if any of the following is identified?)
q16_5	Staphylococcus aureus, methicillin-susceptible (.gh {width : 500px;}Would a rapid result lead you to narrow or change the spectrum of antimicrobial coverage if any of the following is identified?)
q16_6	Klebsiella pneumonia, KPC (.gh {width : 500px;}Would a rapid result lead you to narrow or change the spectrum of antimicrobial coverage if any of the following is identified?)
q16_7	Acinetobacter baumanii (highly resistant) (.gh {width : 500px;}Would a rapid result lead you to narrow or change the spectrum of antimicrobial coverage if any of the following is identified?)
q16_8	Candida glabrata (fluconazole resistant) (.gh {width : 500px;}Would a rapid result lead you to narrow or change the spectrum of antimicrobial coverage if any of the following is identified?)
q16_9	Candida albicans (fluconazole susceptible) (.gh {width : 500px;}Would a rapid result lead you to narrow or change the spectrum of antimicrobial coverage if any of the following is identified?)
q17_1	Reduce overall antibiotic consumption (Please rate the level of impact of a rapid diagnostic test (result within hours) compared with routine blood culture for bloodstream infection on clinical practices.
q17_2	Decrease emergence of antimicrobial resistance (Please rate the level of impact of a rapid diagnostic test (result within hours) compared with routine blood culture for bloodstream infection on clinical practices.
q17_3	Reduce intensity of healthcare utilization (i.e. imaging studies, other blood tests, specialty consults, etc.) (Please rate the level of impact of a rapid diagnostic test (result within hours) compared with routine blood culture for bloodstream infection o
q17_4	Decrease patient morbidity and mortality (Please rate the level of impact of a rapid diagnostic test (result within hours) compared with routine blood culture for bloodstream infection on clinical practices.
q17_5	Reduce infection transmission to other susceptible patients (Please rate the level of impact of a rapid diagnostic test (result within hours) compared with routine blood culture for bloodstream infection on clinical practices.
q17_6	Reduce overall costs of hospitalization (Please rate the level of impact of a rapid diagnostic test (result within hours) compared with routine blood culture for bloodstream infection on clinical practices.
q17_7	Payor satisfaction (Please rate the level of impact of a rapid diagnostic test (result within hours) compared with routine blood culture for bloodstream infection on clinical practices.
q17_8	Patient satisfaction (Please rate the level of impact of a rapid diagnostic test (result within hours) compared with routine blood culture for bloodstream infection on clinical practices.
q18_1	% (If a rapid test for bloodstream infection were available without susceptibility testing, what percent of your patients would you test?)
q19_1	Hrs (What is the typical turnaround time in your institution between collecting a culture and the following (in hours)?)
q19_2	Hrs (What is the typical turnaround time in your institution between collecting a culture and the following (in hours)?)
q19_3	Hrs (What is the typical turnaround time in your institution between collecting a culture and the following (in hours)?)
q20	.gh {width : 100px;}
q20v1	Please Explain:
q21_1	% (In your expert medical opinion, what percent of patients are treated with an incorrect or suboptimal antibiotic/antifungal as the physician awaits blood culture results?)
q22_1	Cost of antibiotic regimen (We are interested in understanding your perspective on how incorrect or suboptimal antimicrobial regimens may affect the course of a patient’s hospitalization in terms of outcomes and cost. Please rate how you think a delay in i
q22_2	Increase days in ICU (We are interested in understanding your perspective on how incorrect or suboptimal antimicrobial regimens may affect the course of a patient’s hospitalization in terms of outcomes and cost. Please rate how you think a delay in initiat
q22_3	Increase length of stay of total hospitalization (We are interested in understanding your perspective on how incorrect or suboptimal antimicrobial regimens may affect the course of a patient’s hospitalization in terms of outcomes and cost. Please rate how
q22_4	Increase patient morbidity or mortality (We are interested in understanding your perspective on how incorrect or suboptimal antimicrobial regimens may affect the course of a patient’s hospitalization in terms of outcomes and cost. Please rate how you think
q22_5	Increase staff time (i.e. increase work load for nurse, tech or physician) (We are interested in understanding your perspective on how incorrect or suboptimal antimicrobial regimens may affect the course of a patient’s hospitalization in terms of outcomes
q22_6	Total cost of hospitalization (We are interested in understanding your perspective on how incorrect or suboptimal antimicrobial regimens may affect the course of a patient’s hospitalization in terms of outcomes and cost. Please rate how you think a delay
q23_1	Test used as adjunct to standard of care blood culture (At what maximum price point would you be willing to order a rapid test that could provide results within hours –and as an adjunct to standard of care blood culture?
q23_2	Rapid test used as stand alone (At what maximum price point would you be willing to order a rapid test that could provide results within hours –and as an adjunct to standard of care blood culture?
q24_1	Clinicians (Please rate the level of influence for each decision maker when your institution decides to adopt a new rapid test to detect bloodstream infections.
q24_2	Laboratory Administrator (of all labs) (Please rate the level of influence for each decision maker when your institution decides to adopt a new rapid test to detect bloodstream infections.
q24_3	Physician or PhD Microbiology Medical Director (Please rate the level of influence for each decision maker when your institution decides to adopt a new rapid test to detect bloodstream infections.
q24_4	Hospital Administrators (Please rate the level of influence for each decision maker when your institution decides to adopt a new rapid test to detect bloodstream infections.
q24_5	P&T committee or other similar committee (Please rate the level of influence for each decision maker when your institution decides to adopt a new rapid test to detect bloodstream infections.
q24_6	Infection control/hospital epidemiology committee (Please rate the level of influence for each decision maker when your institution decides to adopt a new rapid test to detect bloodstream infections.
q24_7	Other (specify) (Please rate the level of influence for each decision maker when your institution decides to adopt a new rapid test to detect bloodstream infections.
q24_7_other	Other (specify) (Please rate the level of influence for each decision maker when your institution decides to adopt a new rapid test to detect bloodstream infections. - Other
q25_1	Physician uncertainty of using new technology in clinical practice (Given certain level of test performance, please rate the obstacles to adoption of a rapid test.
q25_2	Cost of Test (Given certain level of test performance, please rate the obstacles to adoption of a rapid test.
q25_3	Lack of evidence for clinical utility (Given certain level of test performance, please rate the obstacles to adoption of a rapid test.
q25_4	No reimbursement code or payor concerns (Given certain level of test performance, please rate the obstacles to adoption of a rapid test.
q25_5	Other Obstacles (Specify): (Given certain level of test performance, please rate the obstacles to adoption of a rapid test.
q25_5_other	Other Obstacles (Specify): (Given certain level of test performance, please rate the obstacles to adoption of a rapid test. - Other
q26	When a new test, technology, or procedure becomes available for use on your patients, are you more likely to implement early on, or wait until it has become more established?

## Sheet: variable values
Variable Values
Value		Label
ccode	DEU	GERMANY
	USA	UNITED STATES
q1	DEU	Germany
	USA	USA
q4	1	MD
	2	DO
	3	PA
	4	NP
	5	Other
q5_1	1	Pulmonary/Critical Care (Please select your medical specialty.)
q5_2	1	General Medicine/Hospitalist (Please select your medical specialty.)
q5_3	1	Surgery/Surgical Critical Care (Please select your medical specialty.)
q5_4	1	Infectious Disease/ ID Microbiology (Please select your medical specialty.)
q5_5	1	Hematology/Oncology (Please select your medical specialty.)
q5_6	1	Other (Specify) (Please select your medical specialty.)
q5quota_1	1	PULMONARY/CRITICAL CARE OR SURGERY/SURGICAL CRITICAL CARE
q5quota_2	1	GENERAL MEDICINE/HOSPITLALISTS
q5quota_3	1	INFECTIOUS DISEASES /ID Micro
q8_1	1	Not at all likely
	2	Slightly likely
	3	Moderately likely
	4	Very likely
	5	Extremely likely
q8_2	1	Not at all likely
	2	Slightly likely
	3	Moderately likely
	4	Very likely
	5	Extremely likely
q8_3	1	Not at all likely
	2	Slightly likely
	3	Moderately likely
	4	Very likely
	5	Extremely likely
q8_4	1	Not at all likely
	2	Slightly likely
	3	Moderately likely
	4	Very likely
	5	Extremely likely
q8_5	1	Not at all likely
	2	Slightly likely
	3	Moderately likely
	4	Very likely
	5	Extremely likely
q8_6	1	Not at all likely
	2	Slightly likely
	3	Moderately likely
	4	Very likely
	5	Extremely likely
q8_7	1	Not at all likely
	2	Slightly likely
	3	Moderately likely
	4	Very likely
	5	Extremely likely
q8_8	1	Not at all likely
	2	Slightly likely
	3	Moderately likely
	4	Very likely
	5	Extremely likely
q8_9	1	Not at all likely
	2	Slightly likely
	3	Moderately likely
	4	Very likely
	5	Extremely likely
q8_10	1	Not at all likely
	2	Slightly likely
	3	Moderately likely
	4	Very likely
	5	Extremely likely
q9	1	Never
	2	Occasionally
	3	Almost always
	4	Always
q12_1	1	Not at all acceptable
	2	Slightly acceptable
	3	Moderately acceptable
	4	Very acceptable
	5	Extremely acceptable
q12_2	1	Not at all acceptable
	2	Slightly acceptable
	3	Moderately acceptable
	4	Very acceptable
	5	Extremely acceptable
q12_3	1	Not at all acceptable
	2	Slightly acceptable
	3	Moderately acceptable
	4	Very acceptable
	5	Extremely acceptable
q12_4	1	Not at all acceptable
	2	Slightly acceptable
	3	Moderately acceptable
	4	Very acceptable
	5	Extremely acceptable
q13	1	Within 2 hours from clinical presentation
	2	Within 4 hours from clinical presentation
	3	Within 6 hours
	4	Within 8 hours
	5	Within 12 hours
	6	Within 18 hours
	7	Within 24 hours
q14_1	1	Never
	2	Rarely
	3	Sometimes
	4	Often
	5	Always
q14_2	1	Never
	2	Rarely
	3	Sometimes
	4	Often
	5	Always
q14_3	1	Never
	2	Rarely
	3	Sometimes
	4	Often
	5	Always
q14_4	1	Never
	2	Rarely
	3	Sometimes
	4	Often
	5	Always
q15_1	AK	No
	AL	Yes
	AZ	Uncertain
q15_2	AK	No
	AL	Yes
	AZ	Uncertain
q15_3	AK	No
	AL	Yes
	AZ	Uncertain
q15_4	AK	No
	AL	Yes
	AZ	Uncertain
q15_5	AK	No
	AL	Yes
	AZ	Uncertain
q15_6	AK	No
	AL	Yes
	AZ	Uncertain
q15_7	AK	No
	AL	Yes
	AZ	Uncertain
q15_8	AK	No
	AL	Yes
	AZ	Uncertain
q15_9	AK	No
	AL	Yes
	AZ	Uncertain
q15_10	AK	No
	AL	Yes
	AZ	Uncertain
q15_11	AK	No
	AL	Yes
	AZ	Uncertain
q15_12	AK	No
	AL	Yes
	AZ	Uncertain
q15_13	AK	No
	AL	Yes
	AZ	Uncertain
q15_14	AK	No
	AL	Yes
	AZ	Uncertain
q15_15	AK	No
	AL	Yes
	AZ	Uncertain
q15_16	AK	No
	AL	Yes
	AZ	Uncertain
q16_1	AK	No
	AL	Yes
	AZ	Uncertain
q16_2	AK	No
	AL	Yes
	AZ	Uncertain
q16_3	AK	No
	AL	Yes
	AZ	Uncertain
q16_4	AK	No
	AL	Yes
	AZ	Uncertain
q16_5	AK	No
	AL	Yes
	AZ	Uncertain
q16_6	AK	No
	AL	Yes
	AZ	Uncertain
q16_7	AK	No
	AL	Yes
	AZ	Uncertain
q16_8	AK	No
	AL	Yes
	AZ	Uncertain
q16_9	AK	No
	AL	Yes
	AZ	Uncertain
q17_1	1	Not at all impact
	2	Slightly impact
	3	Moderately impact
	4	Very impactful
	5	Extremely impactful
q17_2	1	Not at all impact
	2	Slightly impact
	3	Moderately impact
	4	Very impactful
	5	Extremely impactful
q17_3	1	Not at all impact
	2	Slightly impact
	3	Moderately impact
	4	Very impactful
	5	Extremely impactful
q17_4	1	Not at all impact
	2	Slightly impact
	3	Moderately impact
	4	Very impactful
	5	Extremely impactful
q17_5	1	Not at all impact
	2	Slightly impact
	3	Moderately impact
	4	Very impactful
	5	Extremely impactful
q17_6	1	Not at all impact
	2	Slightly impact
	3	Moderately impact
	4	Very impactful
	5	Extremely impactful
q17_7	1	Not at all impact
	2	Slightly impact
	3	Moderately impact
	4	Very impactful
	5	Extremely impactful
q17_8	1	Not at all impact
	2	Slightly impact
	3	Moderately impact
	4	Very impactful
	5	Extremely impactful
q20	1	Yes
	2	No
q22_1	1	No impact
	2	Slightly impact
	3	Moderately impact
	4	Highly impact
	5	Extremely High impact
q22_2	1	No impact
	2	Slightly impact
	3	Moderately impact
	4	Highly impact
	5	Extremely High impact
q22_3	1	No impact
	2	Slightly impact
	3	Moderately impact
	4	Highly impact
	5	Extremely High impact
q22_4	1	No impact
	2	Slightly impact
	3	Moderately impact
	4	Highly impact
	5	Extremely High impact
q22_5	1	No impact
	2	Slightly impact
	3	Moderately impact
	4	Highly impact
	5	Extremely High impact
q22_6	1	No impact
	2	Slightly impact
	3	Moderately impact
	4	Highly impact
	5	Extremely High impact
q23_1	1	$100
	2	$200
	3	$400
	4	$600
	5	$800
q23_2	1	$100
	2	$200
	3	$400
	4	$600
	5	$800
q24_1	1	Not at all influential
	2	Slightly influential
	3	Moderately influential
	4	Very influential
	5	Extremely influential
q24_2	1	Not at all influential
	2	Slightly influential
	3	Moderately influential
	4	Very influential
	5	Extremely influential
q24_3	1	Not at all influential
	2	Slightly influential
	3	Moderately influential
	4	Very influential
	5	Extremely influential
q24_4	1	Not at all influential
	2	Slightly influential
	3	Moderately influential
	4	Very influential
	5	Extremely influential
q24_5	1	Not at all influential
	2	Slightly influential
	3	Moderately influential
	4	Very influential
	5	Extremely influential
q24_6	1	Not at all influential
	2	Slightly influential
	3	Moderately influential
	4	Very influential
	5	Extremely influential
q24_7	1	Not at all influential
	2	Slightly influential
	3	Moderately influential
	4	Very influential
	5	Extremely influential
q25_1	1	Strongly Disagree
	2	Disagree
	3	Neutral
	4	Agree
	5	Strongly Agree
q25_2	1	Strongly Disagree
	2	Disagree
	3	Neutral
	4	Agree
	5	Strongly Agree
q25_3	1	Strongly Disagree
	2	Disagree
	3	Neutral
	4	Agree
	5	Strongly Agree
q25_4	1	Strongly Disagree
	2	Disagree
	3	Neutral
	4	Agree
	5	Strongly Agree
q25_5	1	Strongly Disagree
	2	Disagree
	3	Neutral
	4	Agree
	5	Strongly Agree
q26	1	Earliest adopters/risk taker
	2	Early adopter
	3	Adopt after established with majority of peers
	4	Wait until well-tested in field and many published studies available
